# Supplementary material for: Plasmodium ARK1 regulates spindle formation during atypical mitosis and forms a divergent chromosomal passenger complex
Source: Nat Commun. 2026 Feb 26;17:1598. doi: 10.1038/s41467-026-69460-7 (PMC12946202; doi:10.1038/s41467-026-69460-7)
Supplement: Supplementary file 18 — Source data [file 41467_2026_69460_MOESM18_ESM.xlsx]

## Sheet: Figure  2c
	Figure 2c
			% Nuclei
			Total Nuclei			ARK1 expressing nuclei
		HA-PfARK1-loxP	100	100	100	54.54	50	37.2

## Sheet: Figure 2d
	Figure 2d
			% nucleus with PfArk1
			HEMISPINDLES			MITOTIC SPINDLES			SPINDLE MT/INTERPOLAR SPINDLES
		HA-PfARK1-loxP	0	0	0	81.08	88.2	82.92	0	0	0

## Sheet: Figure 4a
	Figure 4a					Figure 4a inset
			% parasitemia					Fold change in growth
			HA-PfARK1-loxP				Cycle	HA-PfARK1-loxP (DMSO)			HA-PfARK1-loxP (RAP)
		Time (h)	DMSO	RAP			0	1	1	1	0.905579	0.742574	1.12081
		0	0.3	0.31			1	1	1	1	0.514398	0.447937	0.403756
		24	0.22	0.22			2	1	1	1	0.501786	0.432895	0.096724
		48	1.01	0.75
		72	1.78	1.41
		96	5.09	2.28
		120	7.73	3.15
		144	22.8	9.87

## Sheet: Figure 4d
	Figure 4d
				% Normal tubulin parasites
				DMSO			RAP
		HA-PfARK1-loxP		90.9	89.47	94.45	20	25	20
				% Parasites with clustered and/or detached centrin focii
				DMSO			RAP
		HA-PfARK1-loxP		15.738	6.38	14.07	84.26	93.617	85.92

## Sheet: Figure 4e
	Figure 4e
				% Normal MSP1 parasites
				DMSO			RAP
		HA-PfARK1-loxP		75	90.4	87	18	26	37.88

## Sheet: Figure 4f
	Figure 4f
				% Normal GAP45 parasites
				DMSO			RAP
		HA-PfARK1-loxP		90	93.3	80	33.3	23.8	15.3

## Sheet: Figure 4g
	Figure 4g
				% Normal egress
				DMSO			RAP
		HA-PfARK1-loxP		79	87.5	90	23	33.3	28.5

## Sheet: Figure 5a
	Figure 5a
		WT-GFP	ark1-PTD
		0.828346	0.195985
		0.841104	0.153105
		0.636569	0.32627
			0.273989
			0.221923

## Sheet: Figure 5b
	Figure 5b
		WT-GFP	7	9	6	16	14	13	14	14	9	7	6	8	3	5	5	12	11	12	5	7	3	8	2
		ark1-PTD	0	2	3	3	4	4	2	2	1	0	1	3	0	0	1	0	0	0	0	0	1	2	1	1	2	0	4	4	2	1

## Sheet: Figure 5c
	Figure 5c
		WT-GFP	ark1-PTD
		50	2
		47	5
		45	5.3
		75	0
		74	0
		66.7	0

[truncated: 16 more sheets: Figure 5d, Figure 5f, Figure 6c, Figure S1b, Figure S1c, Figure S1d, Figure S1e, Figure S1f, Figure S2b, Figure S2c, Figure S5a, Figure S5b, Figure S5c, Figure S5d, Figure S6b, Figure S6c]
